# Supplementary material for: Maternal folate genes and aberrant DNA hypermethylation in pediatric acute lymphoblastic leukemia
Source: PLoS One. 2018 May 15;13(5):e0197408. doi: 10.1371/journal.pone.0197408 (PMC5953491; doi:10.1371/journal.pone.0197408)
Supplement: S3 Table — (XLSX) [file pone.0197408.s004.xlsx]

## Sheet: SuppTable3.txt
Supplementary Table 3. Number of raw and aligned reads for each bone marrow sample.
Sample Name	No. of Raw Reads	No. of Aligned Reads	Percent Aligned
Control_01	4163744	2424700	0.582
Control_02	4036514	2446160	0.606
Control_03	3146729	1893396	0.602
Control_04	4544732	2693650	0.593
Control_05	3990959	2359587	0.591
Control_06	3336045	1967166	0.59
Case_01	5039997	2703311	0.536
Case_02	4422707	2435462	0.551
Case_03	4147554	2277978	0.549
Case_04	3552836	1987663	0.559
Case_05	5312912	2990813	0.563
Case_06	5011136	3123830	0.623
Case_07	5344830	2824597	0.528
Case_08	3837451	1966055	0.512
Case_09	5043861	2995419	0.594
Case_10	3958615	2185074	0.552
Case_11	2502577	1495598	0.598
Case_12	4525744	2509092	0.554
Case_13	3518909	1895238	0.539
Case_14	3898157	2274897	0.584
Case_15	15278432	8241380	0.539
Case_16	14207572	8177164	0.576
Case_17	15453130	9275597	0.6
Case_18	16726330	9943185	0.594
Case_19	13460812	7263226	0.54
Case_20	12951577	7303001	0.564
Case_21	15973452	9737095	0.61
Case_22	14819468	8835132	0.596
Case_23	17107870	10055836	0.588
Case_24	13102646	7544487	0.576
Case_25	17641403	9664239	0.548
Case_26	18011803	11120771	0.617
Case_27	17463771	9570557	0.548
Case_28	9795488	5681799	0.58
Case_29	15522316	8626424	0.556
Case_30	14972474	8048845	0.538
Case_31	14643977	8632592	0.589
Case_32	15198243	8035041	0.529
Case_33	13110610	6541303	0.499
Case_34	13585267	7928892	0.584
Case_35	12640202	6899708	0.546
Case_36	18194126	10662539	0.586
Case_37	13620613	7520724	0.552
Case_38	14487069	8596395	0.593
Case_39	14944881	9185739	0.615
Case_40	15375433	8482515	0.552
Case_41	14759777	8871130	0.601
Case_42	16718624	9003624	0.539
Case_43	11636126	6660887	0.572
Case_44	14606255	7927750	0.543
Case_45	15084627	8847706	0.587
Case_46	17209457	9075181	0.527
Case_47	12676840	6743388	0.532
Case_48	14892038	8007522	0.538
Case_49	12428495	7538991	0.607
Case_50	14626988	8300742	0.567
Case_51	15586878	8358665	0.536

## Sheet: Sheet1
S3 Table. Number of raw and aligned reads for each bone marrow sample.
Sample Name	No. of Raw Reads	No. of Aligned Reads	Percent Aligned
Control_01	4163744	2424700	0.582
Control_02	4036514	2446160	0.606
Control_03	3146729	1893396	0.602
Control_04	4544732	2693650	0.593
Control_05	3990959	2359587	0.591
Control_06	3336045	1967166	0.59
Case_01	5039997	2703311	0.536
Case_02	4422707	2435462	0.551
Case_03	4147554	2277978	0.549
Case_04	3552836	1987663	0.559
Case_05	5312912	2990813	0.563
Case_06	5011136	3123830	0.623
Case_07	5344830	2824597	0.528
Case_08	3837451	1966055	0.512
Case_09	5043861	2995419	0.594
Case_10	3958615	2185074	0.552
Case_11	2502577	1495598	0.598
Case_12	4525744	2509092	0.554
Case_13	3518909	1895238	0.539
Case_14	3898157	2274897	0.584
Case_15	15278432	8241380	0.539
Case_16	14207572	8177164	0.576
Case_17	15453130	9275597	0.6
Case_18	16726330	9943185	0.594
Case_19	13460812	7263226	0.54
Case_20	12951577	7303001	0.564
Case_21	15973452	9737095	0.61
Case_22	14819468	8835132	0.596
Case_23	17107870	10055836	0.588
Case_24	13102646	7544487	0.576
Case_25	17641403	9664239	0.548
Case_26	18011803	11120771	0.617
Case_27	17463771	9570557	0.548
Case_28	9795488	5681799	0.58
Case_29	15522316	8626424	0.556
Case_30	14972474	8048845	0.538
Case_31	14643977	8632592	0.589
Case_32	15198243	8035041	0.529
Case_33	13110610	6541303	0.499
Case_34	13585267	7928892	0.584
Case_35	12640202	6899708	0.546
Case_36	18194126	10662539	0.586
Case_37	13620613	7520724	0.552
Case_38	14487069	8596395	0.593
Case_39	14944881	9185739	0.615
Case_40	15375433	8482515	0.552
Case_41	14759777	8871130	0.601
Case_42	16718624	9003624	0.539
Case_43	11636126	6660887	0.572
Case_44	14606255	7927750	0.543
Case_45	15084627	8847706	0.587
Case_46	17209457	9075181	0.527
Case_47	12676840	6743388	0.532
Case_48	14892038	8007522	0.538
Case_49	12428495	7538991	0.607
Case_50	14626988	8300742	0.567
Case_51	15586878	8358665	0.536
