# Supplementary material for: Maternal folate genes and aberrant DNA hypermethylation in pediatric acute lymphoblastic leukemia
Source: PLoS One. 2018 May 15;13(5):e0197408. doi: 10.1371/journal.pone.0197408 (PMC5953491; doi:10.1371/journal.pone.0197408)
Supplement: S4 Table — (XLSX) [file pone.0197408.s005.xlsx]

## Sheet: CasesvsControls_Promoter.txt
Supplementary Table 4. Genes with differentially methylated promoter sites in CIMP+ patients
Symbol	Gene Name	Gene ID	Chr	P Value
FREM2	FRAS1 related extracellular matrix protein 2	NM_207361	13	8.39e-30
HTR1B	5-hydroxytryptamine (serotonin) receptor 1B, G protein-coupled	NM_000863	16	1.52e-29
WWC2	WW and C2 domain containing 2	NM_024949	4	4.83e-28
RBFOX1	RNA binding protein, fox-1 homolog (C. elegans) 1	NM_001142333	16	2.15e-25
POU4F3	POU class 4 homeobox 3	NM_002700	5	2.47e-25
NWD2	NACHT and WD repeat domain containing 2	NM_001144990	4	1.36e-24
ADCY2	adenylate cyclase 2 (brain)	NM_020546	56	2.05e-24
ZYG11A	zyg-11 family member A, cell cycle regulator	NM_001004339	1	1.49e-23
MSX2	msh homeobox 2	NM_002449	5	2.42e-23
GRID2	glutamate receptor, ionotropic, delta 2	NM_001510	4	3.29e-23
RAB39A	RAB39A, member RAS oncogene family	NM_017516	11	9.8e-23
NCKAP5	NCK-associated protein 5	NM_207363	2	1.05e-22
PTF1A	pancreas specific transcription factor, 1a	NM_178161	10	4.85e-22
ST8SIA3	ST8 alpha-N-acetyl-neuraminide alpha-2,8-sialyltransferase 3	NM_015879	18	1.02e-21
ZNF662	zinc finger protein 662	NM_001134656	3	5.32e-21
EVX2	even-skipped homeobox 2	NM_001080458	2	5.65e-21
RUNDC3B	RUN domain containing 3B	NM_001134406	7	6.59e-21
SLC7A2	solute carrier family 7 (cationic amino acid transporter, y+ system), member 2	NM_001008539	8	1.24e-20
SOX14	SRY (sex determining region Y)-box 14	NM_004189	3	1.32e-20
PPARG	peroxisome proliferator-activated receptor gamma	NM_005037	3	1.91e-20
MIR1469	microRNA 1469	NR_031715	15	2.03e-20
OLFM1	olfactomedin 1	NM_014279	9	3.5e-20
CXCL1	chemokine (C-X-C motif) ligand 1 (melanoma growth stimulating activity, alpha)	NM_001511	4	3.59e-20
FAM189A2	family with sequence similarity 189, member A2	NM_001127608	9	3.66e-20
ATOH1	atonal homolog 1 (Drosophila)	NM_005172	4	4.72e-20
GABRA5	gamma-aminobutyric acid (GABA) A receptor, alpha 5	NM_001165037	15	4.92e-20
FAM163A	family with sequence similarity 163, member A	NM_173509	1	7.88e-20
NTM	neurotrimin	NM_016522	11	9.88e-20
FEZF1	FEZ family zinc finger 1	NM_001160264	7	1.01e-19
SLC6A2	solute carrier family 6 (neurotransmitter transporter), member 2	NM_001043	16	1.32e-19
MIR3663	microRNA 3663	NR_037436	10	1.35e-19
SOX9	SRY (sex determining region Y)-box 9	NM_000346	17	1.66e-19
HOXC12	homeobox C12	NM_173860	12	2.78e-19
NKX2-6	NK2 homeobox 6	NM_001136271	8	4.46e-19
EPHA6	EPH receptor A6	NM_001080448	3	4.62e-19
PLCE1	phospholipase C, epsilon 1	NM_016341	10	5.48e-19
PP12613	uncharacterized LOC100192379	NR_024365	4	6.19e-19
CADM2	cell adhesion molecule 2	NM_001167674	3	6.87e-19
LYPD6	LY6/PLAUR domain containing 6	NM_194317	2	9.93e-19
SH3GL3	SH3-domain GRB2-like 3	NR_026799	15	1.18e-18
IRX4	iroquois homeobox 4	NM_016358	5	1.72e-18
DPP10	dipeptidyl-peptidase 10 (non-functional)	NM_001004360	2	1.73e-18
TBC1D30	TBC1 domain family, member 30	NM_015279	12	3.26e-18
PKIB	protein kinase (cAMP-dependent, catalytic) inhibitor beta	NM_181795	6	5.93e-18
FBXL7	F-box and leucine-rich repeat protein 7	NM_012304	5	8.25e-18
VWC2	von Willebrand factor C domain containing 2	NM_198570	7	8.54e-18
MARVELD3	MARVEL domain containing 3	NM_001017967	16	1.12e-17
LPL	lipoprotein lipase	NM_000237	8	1.29e-17
TRIM67	tripartite motif containing 67	NM_001004342	1	1.96e-17
TMEM200A	transmembrane protein 200A	NM_001258277	6	2.31e-17
NPY5R	neuropeptide Y receptor Y5	NM_006174	4	2.35e-17
GABRG3	gamma-aminobutyric acid (GABA) A receptor, gamma 3	NM_001270873	15	2.4e-17
NPNT	nephronectin	NM_001184691	4	2.81e-17
DMRT3	doublesex and mab-3 related transcription factor 3	NM_021240	9	2.87e-17
DTD1	D-tyrosyl-tRNA deacylase 1	NM_080820	20	3.05e-17
KCNN2	potassium channel, calcium activated intermediate/small conductance subfamily N alpha, member 2	NM_001278204	5	4.81e-17
WASF3	WAS protein family, member 3	NM_006646	13	6.23e-17
MYO3A	myosin IIIA	NM_017433	10	6.6e-17
FOXE1	forkhead box E1	NM_004473	9	7.75e-17
ROBO3	roundabout, axon guidance receptor, homolog 3 (Drosophila)	NM_022370	11	8.27e-17
ACSS3	acyl-CoA synthetase short-chain family member 3	NM_024560	12	8.48e-17
C6orf141	chromosome 6 open reading frame 141	NM_001145652	6	1.57e-16
PNKP	polynucleotide kinase 3'-phosphatase	NM_007254	19	1.79e-16
CNIH3	cornichon family AMPA receptor auxiliary protein 3	NM_152495	1	1.98e-16
TMED3	transmembrane emp24 protein transport domain containing 3	NM_007364	15	2.16e-16
WWC1	WW and C2 domain containing 1	NM_015238	5	2.41e-16
SGPP2	sphingosine-1-phosphate phosphatase 2	NM_152386	2	2.5e-16
GRP	gastrin-releasing peptide	NM_002091	18	2.6e-16
SRRM4	serine/arginine repetitive matrix 4	NM_194286	12	3.26e-16
SLC35F1	solute carrier family 35, member F1	NM_001029858	6	4.23e-16
GLRB	glycine receptor, beta	NM_001166060	4	5.28e-16
TAC1	tachykinin, precursor 1	NM_003182	7	5.57e-16
CPLX2	complexin 2	NM_006650	5	8.89e-16
DPYSL4	dihydropyrimidinase-like 4	NM_006426	10	9.4e-16
FEZF2	FEZ family zinc finger 2	NM_018008	3	1.27e-15
ROBO2	roundabout, axon guidance receptor, homolog 2 (Drosophila)	NM_002942	3	1.44e-15
NXPH1	neurexophilin 1	NM_152745	7	1.73e-15
SLC18A3	solute carrier family 18 (vesicular acetylcholine transporter), member 3	NM_003055	10	1.95e-15
STOX2	storkhead box 2	NM_020225	4	3.51e-15
CFAP221	cilia and flagella associated protein 221	NM_001271049	2	4.95e-15
LHFPL3	lipoma HMGIC fusion partner-like 3	NM_199000	7	5.09e-15
B4GALNT2	beta-1,4-N-acetyl-galactosaminyl transferase 2	NM_001159388	17	5.91e-15
TWIST2	twist family bHLH transcription factor 2	NM_057179	2	5.96e-15
SLC6A11	solute carrier family 6 (neurotransmitter transporter), member 11	NM_014229	3	6.03e-15
MCHR2-AS1	MCHR2 antisense RNA 1	NR_038384	6	6.58e-15
HAND2-AS1	HAND2 antisense RNA 1 (head to head)	NR_003679	4	6.8e-15
SOX1	SRY (sex determining region Y)-box 1	NM_005986	13	7.61e-15
MNX1-AS1	MNX1 antisense RNA 1 (head to head)	NR_038835	7	8.93e-15
CCDC108	coiled-coil domain containing 108	NM_194302	2	1.01e-14
GPR26	G protein-coupled receptor 26	NM_153442	10	1.32e-14
EVX1	even-skipped homeobox 1	NM_001989	7	1.42e-14
UNC5A	unc-5 homolog A (C. elegans)	NM_133369	5	1.42e-14
SH3GL2	SH3-domain GRB2-like 2	NM_003026	9	1.43e-14
CALY	calcyon neuron-specific vesicular protein	NM_015722	10	1.48e-14
ID4	inhibitor of DNA binding 4, dominant negative helix-loop-helix protein	NM_001546	6	1.51e-14
SSH3	slingshot protein phosphatase 3	NM_017857	11	1.58e-14
GABRD	gamma-aminobutyric acid (GABA) A receptor, delta	NM_000815	1	2.57e-14
CCSER1	coiled-coil serine-rich protein 1	NM_001145065	4	2.63e-14
NRG1	neuregulin 1	NM_001160008	8	2.76e-14
MAL2	mal, T-cell differentiation protein 2 (gene/pseudogene)	NM_052886	8	3.41e-14
CACNA2D3	calcium channel, voltage-dependent, alpha 2/delta subunit 3	NM_018398	3	3.63e-14
SV2C	synaptic vesicle glycoprotein 2C	NM_014979	5	3.93e-14
CNTN4	contactin 4	NM_175607	3	4.45e-14
OCLN	occludin	NM_001205254	5	5.21e-14
NDFIP2	Nedd4 family interacting protein 2	NM_019080	13	6.33e-14
LRRN1	leucine rich repeat neuronal 1	NM_020873	3	8.46e-14
IGSF21	immunoglobin superfamily, member 21	NM_032880	1	1.56e-13
PTGFR	prostaglandin F receptor (FP)	NM_001039585	1	1.99e-13
VSTM2L	V-set and transmembrane domain containing 2 like	NM_080607	20	2.32e-13
ST6GALNAC5	ST6 (alpha-N-acetyl-neuraminyl-2,3-beta-galactosyl-1,3)-N-acetylgalactosaminide alpha-2,6-sialyltransferase 5	NM_030965	1	2.61e-13
MYH14	myosin, heavy chain 14, non-muscle	NM_001077186	19	2.83e-13
HOXC5	homeobox C5	NM_018953	12	2.94e-13
KCNS2	potassium voltage-gated channel, modifier subfamily S, member 2	NM_020697	8	3.17e-13
GPRIN2	G protein regulated inducer of neurite outgrowth 2	NM_014696	10	4.25e-13
RFX6	regulatory factor X, 6	NM_173560	6	4.94e-13
NR5A2	nuclear receptor subfamily 5, group A, member 2	NM_001276464	1	5.31e-13
FBXO39	F-box protein 39	NM_153230	17	5.38e-13
PARD3B	par-3 family cell polarity regulator beta	NM_152526	2	6.37e-13
NTRK2	neurotrophic tyrosine kinase, receptor, type 2	NM_001018065	9	6.59e-13
TUSC3	tumor suppressor candidate 3	NM_006765	8	7e-13
DBX1	developing brain homeobox 1	NM_001029865	11	7.37e-13
RIMS2	regulating synaptic membrane exocytosis 2	NM_001100117	8	9.17e-13
GDNF-AS1	GDNF antisense RNA 1 (head to head)	NR_103441	5	1.01e-12
LOC100132891	uncharacterized LOC100132891	NR_033651	8	1.14e-12
DKFZp686K1684	uncharacterized LOC440034	NR_033971	11	1.18e-12
SAMD5	sterile alpha motif domain containing 5	NM_001030060	6	1.19e-12
SPIRE2	spire-type actin nucleation factor 2	NM_032451	16	1.26e-12
ACAN	aggrecan	NM_013227	15	1.29e-12
CLDN10	claudin 10	NM_006984	13	1.29e-12
PCDHGA11	protocadherin gamma subfamily A, 11	NM_032092	5	1.29e-12
PLEKHD1	pleckstrin homology domain containing, family D (with coiled-coil domains) member 1	NM_001161498	14	1.36e-12
GLP1R	glucagon-like peptide 1 receptor	NM_002062	6	1.42e-12
COL4A2	collagen, type IV, alpha 2	NM_001846	13	1.5e-12
BIVM	basic, immunoglobulin-like variable motif containing	NM_017693	13	1.52e-12
PTH2R	parathyroid hormone 2 receptor	NM_005048	2	1.57e-12
KIAA1024	KIAA1024	NM_015206	15	1.59e-12
WTIP	Wilms tumor 1 interacting protein	NM_001080436	19	1.78e-12
SPAG6	sperm associated antigen 6	NM_001253855	10	2.32e-12
PPT2	palmitoyl-protein thioesterase 2	NM_005155	6	2.8e-12
SLC18A2	solute carrier family 18 (vesicular monoamine transporter), member 2	NM_003054	10	3.57e-12
MDFIC	MyoD family inhibitor domain containing	NM_001166345	7	4.01e-12
TUBB6	tubulin, beta 6 class V	NM_032525	18	4.32e-12
SLC35G1	solute carrier family 35, member G1	NM_001134658	10	4.38e-12
RBM20	RNA binding motif protein 20	NM_001134363	10	4.47e-12
GAL	galanin/GMAP prepropeptide	NM_015973	11	4.52e-12
EPB41L4A-AS2	EPB41L4A antisense RNA 2 (head to head)	NR_027706	5	5.08e-12
MET	MET proto-oncogene, receptor tyrosine kinase	NM_000245	7	5.3e-12
TMEM178B	transmembrane protein 178B	NM_001195278	7	5.67e-12
MIR193	microRNA 193a	NR_029710	17	6.88e-12
ELMOD1	ELMO/CED-12 domain containing 1	NM_018712	11	6.94e-12
ANKRD36BP2	ankyrin repeat domain 36B pseudogene 2	NR_015424	2	7.6e-12
GATA6-AS1	GATA6 antisense RNA 1 (head to head)	NR_102763	18	7.68e-12
ITGB8	integrin, beta 8	NM_002214	7	8.32e-12
TSPAN11	tetraspanin 11	NM_001080509	12	8.85e-12
ZAR1	zygote arrest 1	NM_175619	4	1.02e-11
ARNT2	aryl-hydrocarbon receptor nuclear translocator 2	NM_014862	15	1.06e-11
EGFLAM	EGF-like, fibronectin type III and laminin G domains	NM_152403	5	1.1e-11
SOX17	SRY (sex determining region Y)-box 17	NM_022454	8	1.1e-11
PLK5	polo-like kinase 5	NM_001243079	19	1.26e-11
RAB32	RAB32, member RAS oncogene family	NM_006834	6	1.38e-11
CALCB	calcitonin-related polypeptide beta	NM_000728	11	1.56e-11
BAIAP3	BAI1-associated protein 3	NM_001199099	16	1.58e-11
VSTM2B	V-set and transmembrane domain containing 2B	NM_001146339	19	1.78e-11
POU3F2	POU class 3 homeobox 2	NM_005604	6	1.8e-11
GATA6	GATA binding protein 6	NM_005257	18	1.89e-11
GIPC2	GIPC PDZ domain containing family, member 2	NM_017655	1	2e-11
TACC2	transforming, acidic coiled-coil containing protein 2	NM_206860	10	2.23e-11
FZD10	frizzled class receptor 10	NM_007197	12	2.29e-11
LIPG	lipase, endothelial	NM_006033	18	2.29e-11
PTCHD2	patched domain containing 2	NM_020780	1	2.39e-11
KCNK13	potassium channel, two pore domain subfamily K, member 13	NM_022054	14	2.41e-11
HSPA4L	heat shock 70kDa protein 4-like	NM_014278	4	2.43e-11
MIR124	microRNA 124-1	NR_029670	20	2.5e-11
PRKCZ	protein kinase C, zeta	NM_002744	1	2.89e-11
IRX6	iroquois homeobox 6	NM_024335	16	2.9e-11
IGF2-AS	IGF2 antisense RNA	NR_028044	11	2.91e-11
ESRP1	epithelial splicing regulatory protein 1	NM_001122825	8	2.93e-11
LOC100130992	uncharacterized LOC100130992	NR_038921	10	3.13e-11
NPAS2	neuronal PAS domain protein 2	NM_002518	2	3.25e-11
TMEM176A	transmembrane protein 176A	NM_018487	7	3.54e-11
LOC643923	uncharacterized LOC643923	NR_028328	11	3.94e-11
OXR1	oxidation resistance 1	NM_018002	8	3.97e-11
SMOC1	SPARC related modular calcium binding 1	NM_001034852	14	4.19e-11
SLC26A4	solute carrier family 26 (anion exchanger), member 4	NM_000441	7	4.41e-11
SNX7	sorting nexin 7	NR_033716	1	4.53e-11
GALNT16	polypeptide N-acetylgalactosaminyltransferase 16	NM_020692	14	4.6e-11
KCNQ5	potassium channel, voltage gated KQT-like subfamily Q, member 5	NM_001160133	6	4.99e-11
FBLN1	fibulin 1	NM_006487	22	5e-11
P2RX2	purinergic receptor P2X, ligand gated ion channel, 2	NM_174873	12	5.06e-11
TOX2	TOX high mobility group box family member 2	NM_032883	20	5.16e-11
CCDC85A	coiled-coil domain containing 85A	NM_001080433	2	5.57e-11
MITF	microphthalmia-associated transcription factor	NM_198159	3	5.63e-11
LOC100287846	patched 1 pseudogene	NR_037168	8	6.09e-11
LINC00941	long intergenic non-protein coding RNA 941	NR_040245	12	6.11e-11
ROR1	receptor tyrosine kinase-like orphan receptor 1	NM_005012	1	6.58e-11
KCNB2	potassium channel, voltage gated Shab related subfamily B, member 2	NM_004770	8	6.99e-11
FOXI2	forkhead box I2	NM_207426	10	7.16e-11
SELM	selenoprotein M	NM_080430	22	7.56e-11
FAM110B	family with sequence similarity 110, member B	NM_147189	8	7.72e-11
TLX3	T-cell leukemia homeobox 3	NM_021025	5	8.11e-11
GDA	guanine deaminase	NM_001242506	9	8.47e-11
PTPRG	protein tyrosine phosphatase, receptor type, G	NM_002841	8	8.92e-11
CTXN1	cortexin 1	NM_206833	19	9.05e-11
BMPR1A	bone morphogenetic protein receptor, type IA	NM_004329	10	9.14e-11
LIMCH1	LIM and calponin homology domains 1	NM_001112718	4	9.31e-11
INADL	InaD-like (Drosophila)	NM_176877	1	1.04e-10
ADORA2B	adenosine A2b receptor	NM_000676	17	1.16e-10
WSCD2	WSC domain containing 2	NM_014653	12	1.16e-10

## Sheet: Sheet1
S4 Table. Genes with differentially methylated promoter sites in CIMP+ patients.
Symbol	Gene Name	Gene ID	Chr	P Value
FREM2	FRAS1 related extracellular matrix protein 2	NM_207361	13	8.39e-30
HTR1B	5-hydroxytryptamine (serotonin) receptor 1B, G protein-coupled	NM_000863	16	1.52e-29
WWC2	WW and C2 domain containing 2	NM_024949	4	4.83e-28
RBFOX1	RNA binding protein, fox-1 homolog (C. elegans) 1	NM_001142333	16	2.15e-25
POU4F3	POU class 4 homeobox 3	NM_002700	5	2.47e-25
NWD2	NACHT and WD repeat domain containing 2	NM_001144990	4	1.36e-24
ADCY2	adenylate cyclase 2 (brain)	NM_020546	56	2.05e-24
ZYG11A	zyg-11 family member A, cell cycle regulator	NM_001004339	1	1.49e-23
MSX2	msh homeobox 2	NM_002449	5	2.42e-23
GRID2	glutamate receptor, ionotropic, delta 2	NM_001510	4	3.29e-23
RAB39A	RAB39A, member RAS oncogene family	NM_017516	11	9.8e-23
NCKAP5	NCK-associated protein 5	NM_207363	2	1.05e-22
PTF1A	pancreas specific transcription factor, 1a	NM_178161	10	4.85e-22
ST8SIA3	ST8 alpha-N-acetyl-neuraminide alpha-2,8-sialyltransferase 3	NM_015879	18	1.02e-21
ZNF662	zinc finger protein 662	NM_001134656	3	5.32e-21
EVX2	even-skipped homeobox 2	NM_001080458	2	5.65e-21
RUNDC3B	RUN domain containing 3B	NM_001134406	7	6.59e-21
SLC7A2	solute carrier family 7 (cationic amino acid transporter, y+ system), member 2	NM_001008539	8	1.24e-20
SOX14	SRY (sex determining region Y)-box 14	NM_004189	3	1.32e-20
PPARG	peroxisome proliferator-activated receptor gamma	NM_005037	3	1.91e-20
MIR1469	microRNA 1469	NR_031715	15	2.03e-20
OLFM1	olfactomedin 1	NM_014279	9	3.5e-20
CXCL1	chemokine (C-X-C motif) ligand 1 (melanoma growth stimulating activity, alpha)	NM_001511	4	3.59e-20
FAM189A2	family with sequence similarity 189, member A2	NM_001127608	9	3.66e-20
ATOH1	atonal homolog 1 (Drosophila)	NM_005172	4	4.72e-20
GABRA5	gamma-aminobutyric acid (GABA) A receptor, alpha 5	NM_001165037	15	4.92e-20
FAM163A	family with sequence similarity 163, member A	NM_173509	1	7.88e-20
NTM	neurotrimin	NM_016522	11	9.88e-20
FEZF1	FEZ family zinc finger 1	NM_001160264	7	1.01e-19
SLC6A2	solute carrier family 6 (neurotransmitter transporter), member 2	NM_001043	16	1.32e-19
MIR3663	microRNA 3663	NR_037436	10	1.35e-19
SOX9	SRY (sex determining region Y)-box 9	NM_000346	17	1.66e-19
HOXC12	homeobox C12	NM_173860	12	2.78e-19
NKX2-6	NK2 homeobox 6	NM_001136271	8	4.46e-19
EPHA6	EPH receptor A6	NM_001080448	3	4.62e-19
PLCE1	phospholipase C, epsilon 1	NM_016341	10	5.48e-19
PP12613	uncharacterized LOC100192379	NR_024365	4	6.19e-19
CADM2	cell adhesion molecule 2	NM_001167674	3	6.87e-19
LYPD6	LY6/PLAUR domain containing 6	NM_194317	2	9.93e-19
SH3GL3	SH3-domain GRB2-like 3	NR_026799	15	1.18e-18
IRX4	iroquois homeobox 4	NM_016358	5	1.72e-18
DPP10	dipeptidyl-peptidase 10 (non-functional)	NM_001004360	2	1.73e-18
TBC1D30	TBC1 domain family, member 30	NM_015279	12	3.26e-18
PKIB	protein kinase (cAMP-dependent, catalytic) inhibitor beta	NM_181795	6	5.93e-18
FBXL7	F-box and leucine-rich repeat protein 7	NM_012304	5	8.25e-18
VWC2	von Willebrand factor C domain containing 2	NM_198570	7	8.54e-18
MARVELD3	MARVEL domain containing 3	NM_001017967	16	1.12e-17
LPL	lipoprotein lipase	NM_000237	8	1.29e-17
TRIM67	tripartite motif containing 67	NM_001004342	1	1.96e-17
TMEM200A	transmembrane protein 200A	NM_001258277	6	2.31e-17
NPY5R	neuropeptide Y receptor Y5	NM_006174	4	2.35e-17
GABRG3	gamma-aminobutyric acid (GABA) A receptor, gamma 3	NM_001270873	15	2.4e-17
NPNT	nephronectin	NM_001184691	4	2.81e-17
DMRT3	doublesex and mab-3 related transcription factor 3	NM_021240	9	2.87e-17
DTD1	D-tyrosyl-tRNA deacylase 1	NM_080820	20	3.05e-17
KCNN2	potassium channel, calcium activated intermediate/small conductance subfamily N alpha, member 2	NM_001278204	5	4.81e-17
WASF3	WAS protein family, member 3	NM_006646	13	6.23e-17
MYO3A	myosin IIIA	NM_017433	10	6.6e-17
FOXE1	forkhead box E1	NM_004473	9	7.75e-17
ROBO3	roundabout, axon guidance receptor, homolog 3 (Drosophila)	NM_022370	11	8.27e-17
ACSS3	acyl-CoA synthetase short-chain family member 3	NM_024560	12	8.48e-17
C6orf141	chromosome 6 open reading frame 141	NM_001145652	6	1.57e-16
PNKP	polynucleotide kinase 3'-phosphatase	NM_007254	19	1.79e-16
CNIH3	cornichon family AMPA receptor auxiliary protein 3	NM_152495	1	1.98e-16
TMED3	transmembrane emp24 protein transport domain containing 3	NM_007364	15	2.16e-16
WWC1	WW and C2 domain containing 1	NM_015238	5	2.41e-16
SGPP2	sphingosine-1-phosphate phosphatase 2	NM_152386	2	2.5e-16
GRP	gastrin-releasing peptide	NM_002091	18	2.6e-16
SRRM4	serine/arginine repetitive matrix 4	NM_194286	12	3.26e-16
SLC35F1	solute carrier family 35, member F1	NM_001029858	6	4.23e-16
GLRB	glycine receptor, beta	NM_001166060	4	5.28e-16
TAC1	tachykinin, precursor 1	NM_003182	7	5.57e-16
CPLX2	complexin 2	NM_006650	5	8.89e-16
DPYSL4	dihydropyrimidinase-like 4	NM_006426	10	9.4e-16
FEZF2	FEZ family zinc finger 2	NM_018008	3	1.27e-15
ROBO2	roundabout, axon guidance receptor, homolog 2 (Drosophila)	NM_002942	3	1.44e-15
NXPH1	neurexophilin 1	NM_152745	7	1.73e-15
SLC18A3	solute carrier family 18 (vesicular acetylcholine transporter), member 3	NM_003055	10	1.95e-15
STOX2	storkhead box 2	NM_020225	4	3.51e-15
CFAP221	cilia and flagella associated protein 221	NM_001271049	2	4.95e-15
LHFPL3	lipoma HMGIC fusion partner-like 3	NM_199000	7	5.09e-15
B4GALNT2	beta-1,4-N-acetyl-galactosaminyl transferase 2	NM_001159388	17	5.91e-15
TWIST2	twist family bHLH transcription factor 2	NM_057179	2	5.96e-15
SLC6A11	solute carrier family 6 (neurotransmitter transporter), member 11	NM_014229	3	6.03e-15
MCHR2-AS1	MCHR2 antisense RNA 1	NR_038384	6	6.58e-15
HAND2-AS1	HAND2 antisense RNA 1 (head to head)	NR_003679	4	6.8e-15
SOX1	SRY (sex determining region Y)-box 1	NM_005986	13	7.61e-15
MNX1-AS1	MNX1 antisense RNA 1 (head to head)	NR_038835	7	8.93e-15
CCDC108	coiled-coil domain containing 108	NM_194302	2	1.01e-14
GPR26	G protein-coupled receptor 26	NM_153442	10	1.32e-14
EVX1	even-skipped homeobox 1	NM_001989	7	1.42e-14
UNC5A	unc-5 homolog A (C. elegans)	NM_133369	5	1.42e-14
SH3GL2	SH3-domain GRB2-like 2	NM_003026	9	1.43e-14
CALY	calcyon neuron-specific vesicular protein	NM_015722	10	1.48e-14
ID4	inhibitor of DNA binding 4, dominant negative helix-loop-helix protein	NM_001546	6	1.51e-14
SSH3	slingshot protein phosphatase 3	NM_017857	11	1.58e-14
GABRD	gamma-aminobutyric acid (GABA) A receptor, delta	NM_000815	1	2.57e-14
CCSER1	coiled-coil serine-rich protein 1	NM_001145065	4	2.63e-14
NRG1	neuregulin 1	NM_001160008	8	2.76e-14
MAL2	mal, T-cell differentiation protein 2 (gene/pseudogene)	NM_052886	8	3.41e-14
CACNA2D3	calcium channel, voltage-dependent, alpha 2/delta subunit 3	NM_018398	3	3.63e-14
SV2C	synaptic vesicle glycoprotein 2C	NM_014979	5	3.93e-14
CNTN4	contactin 4	NM_175607	3	4.45e-14
OCLN	occludin	NM_001205254	5	5.21e-14
NDFIP2	Nedd4 family interacting protein 2	NM_019080	13	6.33e-14
LRRN1	leucine rich repeat neuronal 1	NM_020873	3	8.46e-14
IGSF21	immunoglobin superfamily, member 21	NM_032880	1	1.56e-13
PTGFR	prostaglandin F receptor (FP)	NM_001039585	1	1.99e-13
VSTM2L	V-set and transmembrane domain containing 2 like	NM_080607	20	2.32e-13
ST6GALNAC5	ST6 (alpha-N-acetyl-neuraminyl-2,3-beta-galactosyl-1,3)-N-acetylgalactosaminide alpha-2,6-sialyltransferase 5	NM_030965	1	2.61e-13
MYH14	myosin, heavy chain 14, non-muscle	NM_001077186	19	2.83e-13
HOXC5	homeobox C5	NM_018953	12	2.94e-13
KCNS2	potassium voltage-gated channel, modifier subfamily S, member 2	NM_020697	8	3.17e-13
GPRIN2	G protein regulated inducer of neurite outgrowth 2	NM_014696	10	4.25e-13
RFX6	regulatory factor X, 6	NM_173560	6	4.94e-13
NR5A2	nuclear receptor subfamily 5, group A, member 2	NM_001276464	1	5.31e-13
FBXO39	F-box protein 39	NM_153230	17	5.38e-13
PARD3B	par-3 family cell polarity regulator beta	NM_152526	2	6.37e-13
NTRK2	neurotrophic tyrosine kinase, receptor, type 2	NM_001018065	9	6.59e-13
TUSC3	tumor suppressor candidate 3	NM_006765	8	7e-13
DBX1	developing brain homeobox 1	NM_001029865	11	7.37e-13
RIMS2	regulating synaptic membrane exocytosis 2	NM_001100117	8	9.17e-13
GDNF-AS1	GDNF antisense RNA 1 (head to head)	NR_103441	5	1.01e-12
LOC100132891	uncharacterized LOC100132891	NR_033651	8	1.14e-12
DKFZp686K1684	uncharacterized LOC440034	NR_033971	11	1.18e-12
SAMD5	sterile alpha motif domain containing 5	NM_001030060	6	1.19e-12
SPIRE2	spire-type actin nucleation factor 2	NM_032451	16	1.26e-12
ACAN	aggrecan	NM_013227	15	1.29e-12
CLDN10	claudin 10	NM_006984	13	1.29e-12
PCDHGA11	protocadherin gamma subfamily A, 11	NM_032092	5	1.29e-12
PLEKHD1	pleckstrin homology domain containing, family D (with coiled-coil domains) member 1	NM_001161498	14	1.36e-12
GLP1R	glucagon-like peptide 1 receptor	NM_002062	6	1.42e-12
COL4A2	collagen, type IV, alpha 2	NM_001846	13	1.5e-12
BIVM	basic, immunoglobulin-like variable motif containing	NM_017693	13	1.52e-12
PTH2R	parathyroid hormone 2 receptor	NM_005048	2	1.57e-12
KIAA1024	KIAA1024	NM_015206	15	1.59e-12
WTIP	Wilms tumor 1 interacting protein	NM_001080436	19	1.78e-12
SPAG6	sperm associated antigen 6	NM_001253855	10	2.32e-12
PPT2	palmitoyl-protein thioesterase 2	NM_005155	6	2.8e-12
SLC18A2	solute carrier family 18 (vesicular monoamine transporter), member 2	NM_003054	10	3.57e-12
MDFIC	MyoD family inhibitor domain containing	NM_001166345	7	4.01e-12
TUBB6	tubulin, beta 6 class V	NM_032525	18	4.32e-12
SLC35G1	solute carrier family 35, member G1	NM_001134658	10	4.38e-12
RBM20	RNA binding motif protein 20	NM_001134363	10	4.47e-12
GAL	galanin/GMAP prepropeptide	NM_015973	11	4.52e-12
EPB41L4A-AS2	EPB41L4A antisense RNA 2 (head to head)	NR_027706	5	5.08e-12
MET	MET proto-oncogene, receptor tyrosine kinase	NM_000245	7	5.3e-12
TMEM178B	transmembrane protein 178B	NM_001195278	7	5.67e-12
MIR193	microRNA 193a	NR_029710	17	6.88e-12
ELMOD1	ELMO/CED-12 domain containing 1	NM_018712	11	6.94e-12
ANKRD36BP2	ankyrin repeat domain 36B pseudogene 2	NR_015424	2	7.6e-12
GATA6-AS1	GATA6 antisense RNA 1 (head to head)	NR_102763	18	7.68e-12
ITGB8	integrin, beta 8	NM_002214	7	8.32e-12
TSPAN11	tetraspanin 11	NM_001080509	12	8.85e-12
ZAR1	zygote arrest 1	NM_175619	4	1.02e-11
ARNT2	aryl-hydrocarbon receptor nuclear translocator 2	NM_014862	15	1.06e-11
EGFLAM	EGF-like, fibronectin type III and laminin G domains	NM_152403	5	1.1e-11
SOX17	SRY (sex determining region Y)-box 17	NM_022454	8	1.1e-11
PLK5	polo-like kinase 5	NM_001243079	19	1.26e-11
RAB32	RAB32, member RAS oncogene family	NM_006834	6	1.38e-11
CALCB	calcitonin-related polypeptide beta	NM_000728	11	1.56e-11
BAIAP3	BAI1-associated protein 3	NM_001199099	16	1.58e-11
VSTM2B	V-set and transmembrane domain containing 2B	NM_001146339	19	1.78e-11
POU3F2	POU class 3 homeobox 2	NM_005604	6	1.8e-11
GATA6	GATA binding protein 6	NM_005257	18	1.89e-11
GIPC2	GIPC PDZ domain containing family, member 2	NM_017655	1	2e-11
TACC2	transforming, acidic coiled-coil containing protein 2	NM_206860	10	2.23e-11
FZD10	frizzled class receptor 10	NM_007197	12	2.29e-11
LIPG	lipase, endothelial	NM_006033	18	2.29e-11
PTCHD2	patched domain containing 2	NM_020780	1	2.39e-11
KCNK13	potassium channel, two pore domain subfamily K, member 13	NM_022054	14	2.41e-11
HSPA4L	heat shock 70kDa protein 4-like	NM_014278	4	2.43e-11
MIR124	microRNA 124-1	NR_029670	20	2.5e-11
PRKCZ	protein kinase C, zeta	NM_002744	1	2.89e-11
IRX6	iroquois homeobox 6	NM_024335	16	2.9e-11
IGF2-AS	IGF2 antisense RNA	NR_028044	11	2.91e-11
ESRP1	epithelial splicing regulatory protein 1	NM_001122825	8	2.93e-11
LOC100130992	uncharacterized LOC100130992	NR_038921	10	3.13e-11
NPAS2	neuronal PAS domain protein 2	NM_002518	2	3.25e-11
TMEM176A	transmembrane protein 176A	NM_018487	7	3.54e-11
LOC643923	uncharacterized LOC643923	NR_028328	11	3.94e-11
OXR1	oxidation resistance 1	NM_018002	8	3.97e-11
SMOC1	SPARC related modular calcium binding 1	NM_001034852	14	4.19e-11
SLC26A4	solute carrier family 26 (anion exchanger), member 4	NM_000441	7	4.41e-11
SNX7	sorting nexin 7	NR_033716	1	4.53e-11
GALNT16	polypeptide N-acetylgalactosaminyltransferase 16	NM_020692	14	4.6e-11
KCNQ5	potassium channel, voltage gated KQT-like subfamily Q, member 5	NM_001160133	6	4.99e-11
FBLN1	fibulin 1	NM_006487	22	5e-11
P2RX2	purinergic receptor P2X, ligand gated ion channel, 2	NM_174873	12	5.06e-11
TOX2	TOX high mobility group box family member 2	NM_032883	20	5.16e-11
CCDC85A	coiled-coil domain containing 85A	NM_001080433	2	5.57e-11
MITF	microphthalmia-associated transcription factor	NM_198159	3	5.63e-11
LOC100287846	patched 1 pseudogene	NR_037168	8	6.09e-11
LINC00941	long intergenic non-protein coding RNA 941	NR_040245	12	6.11e-11
ROR1	receptor tyrosine kinase-like orphan receptor 1	NM_005012	1	6.58e-11
KCNB2	potassium channel, voltage gated Shab related subfamily B, member 2	NM_004770	8	6.99e-11
FOXI2	forkhead box I2	NM_207426	10	7.16e-11
SELM	selenoprotein M	NM_080430	22	7.56e-11
FAM110B	family with sequence similarity 110, member B	NM_147189	8	7.72e-11
TLX3	T-cell leukemia homeobox 3	NM_021025	5	8.11e-11
GDA	guanine deaminase	NM_001242506	9	8.47e-11
PTPRG	protein tyrosine phosphatase, receptor type, G	NM_002841	8	8.92e-11
CTXN1	cortexin 1	NM_206833	19	9.05e-11
BMPR1A	bone morphogenetic protein receptor, type IA	NM_004329	10	9.14e-11
LIMCH1	LIM and calponin homology domains 1	NM_001112718	4	9.31e-11
INADL	InaD-like (Drosophila)	NM_176877	1	1.04e-10
ADORA2B	adenosine A2b receptor	NM_000676	17	1.16e-10
WSCD2	WSC domain containing 2	NM_014653	12	1.16e-10
