# Supplementary material for: Maternal folate genes and aberrant DNA hypermethylation in pediatric acute lymphoblastic leukemia
Source: PLoS One. 2018 May 15;13(5):e0197408. doi: 10.1371/journal.pone.0197408 (PMC5953491; doi:10.1371/journal.pone.0197408)
Supplement: S5 Table — (XLSX) [file pone.0197408.s006.xlsx]

## Sheet: Sheet0
S5 Table. Upstream Regulators Enriched for Genes Aberrantly Methylated at Promoters in Cases.
Regulator	Entrez Gene Name / Synonym	Type	P-value
BMI1	BMI1 proto-oncogene, polycomb ring finger	transcription regulator	7.07E-06
MITF	microphthalmia-associated transcription factor	transcription regulator	1.53E-04
SMARCD3	SWI/SNF related, matrix associated, actin dependent regulator of chromatin, subfamily d, member 3	transcription regulator	0.000348
T	T, brachyury homolog (mouse)	transcription regulator	3.48E-04
HIC1	hypermethylated in cancer 1	transcription regulator	2.50E-03
JUN	jun proto-oncogene	transcription regulator	2.97E-03
ERG	v-ets avian erythroblastosis virus E26 oncogene homolog	transcription regulator	8.43E-03
CTNNB1	catenin (cadherin-associated protein), beta 1	transcription regulator	1.27E-02
BCL6	B-cell CLL/lymphoma 6	transcription regulator	1.31E-02
BRD8	bromodomain containing 8	transcription regulator	1.88E-02
SRY	sex determining region Y	transcription regulator	1.88E-02
REST	RE1-silencing transcription factor	transcription regulator	2.14E-02
HDAC2	histone deacetylase 2	transcription regulator	2.14E-02
FOS	FBJ murine osteosarcoma viral oncogene homolog	transcription regulator	2.18E-02
SOX5	SRY (sex determining region Y)-box 5	transcription regulator	2.81E-02
BHLHE40	basic helix-loop-helix family, member e40	transcription regulator	2.81E-02
NEUROD1	neuronal differentiation 1	transcription regulator	2.81E-02
PPARGC1B	peroxisome proliferator-activated receptor gamma, coactivator 1 beta	transcription regulator	2.81E-02
PHOX2A	paired-like homeobox 2a	transcription regulator	3.73E-02
RNF2	ring finger protein 2	transcription regulator	3.73E-02
RELA	v-rel avian reticuloendotheliosis viral oncogene homolog A	transcription regulator	4.40E-02
PDX1	pancreatic and duodenal homeobox 1	transcription regulator	4.54E-02
IL1A	interleukin 1, alpha	cytokine	3.65E-02
IL1B	interleukin 1, beta	cytokine	3.33E-02
IL17F	interleukin 17F	cytokine	0.0464
TACR1	tachykinin receptor 1	g-protein coupled receptor	1.88E-02
MC1R	melanocortin 1 receptor	g-protein coupled receptor	2.81E-02
NR0B1	nuclear receptor subfamily 0, group B, member 1	ligand-dependent nuclear receptor	2.40E-03
ICAM3	intercellular adhesion molecule 3	transmembrane receptor	9.45E-03
APOB	apolipoprotein B	transporter	1.88E-02
RNF31	ring finger protein 31	enzyme	1.66E-02
PDE4D	phosphodiesterase 4D, cAMP-specific	enzyme	1.88E-02
KL	klotho	enzyme	2.81E-02
MCM7	minichromosome maintenance complex component 7	enzyme	4.64E-02
PRKAR1A	protein kinase, cAMP-dependent, regulatory, type I, alpha	kinase	3.80E-03
PRKAR2B	protein kinase, cAMP-dependent, regulatory, type II, beta	kinase	4.64E-02
RET	ret proto-oncogene	kinase	9.45E-03
MAPK12	mitogen-activated protein kinase 12	kinase	2.81E-02
STK40	serine/threonine kinase 40	kinase	3.73E-02
ROR2	receptor tyrosine kinase-like orphan receptor 2	kinase	4.64E-02
ACE	angiotensin I converting enzyme	peptidase	2.81E-02
OCRL	oculocerebrorenal syndrome of Lowe	phosphatase	9.45E-03
SSH2	slingshot protein phosphatase 2	phosphatase	1.88E-02
miR-615-3p	hsa-miR-615-3p	mature microrna	1.88E-02
miR-199a-3p	hsa-miR-199a-3p	mature microrna	2.81E-02
miR-155-5p	hsa-miR-155-5p	mature microrna	2.86E-02
miR-31-5p	hsa-miR-31-5p	mature microrna	4.64E-02
miR-126a-5p	hsa-miR-126a-5p	mature microrna	4.64E-02
Fibrinogen	blood coagulation factor I	complex	3.73E-02
Rbp	Retinoic Acid Binding	group	1.88E-02
gelatinase	Matrix metalloprotease 2/9	group	2.81E-02
Ctnna	Alpha-catenin	group	4.64E-02
TRIM41	tripartite motif containing 41	other	2.81E-02
INS	insulin	other	3.66E-02
CRYAB	crystallin, alpha B	other	3.73E-02
ACTA2	actin, alpha 2, smooth muscle, aorta	other	3.73E-02
HNRNPA2B1	heterogeneous nuclear ribonucleoprotein A2/B1	other	4.22E-02
SPRY2	sprouty homolog 2	other	4.64E-02
S100A7	S100 calcium binding protein A7	other	4.64E-02
